# Supplementary material for: Toxin gene profiles, antibiotic resistance, and genetic diversity of Clostridium perfringens from food-producing animals: a whole-genome sequencing study with implications for food safety
Source: Curr Res Food Sci. 2026 Jun 1;12:101460. doi: 10.1016/j.crfs.2026.101460 (PMC13251782; doi:10.1016/j.crfs.2026.101460)
Supplement: Multimedia component 1 [file mmc1.xlsx]

## Sheet: Sheet1
Isolate	Country	Province	City/County	Year	Detailed source	Animal source	Toxin types	ST	tetA(P)	tetB(P)	lnu(P)	erm(Q)	ant(6)-Ib	tet(44)	aac(6')-aph(2'')	lnu(C)	blaTEM-116	tet(M)	fexA	erm(A)	optrA	plc	cloSI	colA	nagH	nagI	nanH	nanJ	nagJ	nanI	cpb2	pfoA	nagK	cpb	nagL	etx	netB	ia	RM	Cas	PD-Lambda-1	HEC-05	CoCoNut	BREX	Dnd	Shango	Lamassu-Fam	CBASS	Dodola
BJ6	China	Liaoning	Jinzhou	2024	Anal swab	Pig	A	1129	1	1	1	1	0	0	0	0	0	0	0	0	0	1	1	1	1	1	1	1	1	1	1	1	0	0	1	0	0	0	1	0	0	0	1	0	1	0	0	0	1
BJ9	China	Liaoning	Jinzhou	2024	Anal swab	Pig	A	1152	1	1	0	0	0	0	0	0	0	0	0	0	0	1	1	1	1	1	1	1	1	1	1	1	1	0	0	0	0	0	1	0	0	0	0	0	0	0	0	1	0
BJ15	China	Liaoning	Jinzhou	2024	Anal swab	Pig	C	1129	1	1	1	1	0	0	0	0	1	0	0	0	0	1	1	1	1	1	1	1	1	1	1	1	0	1	1	0	0	0	1	0	0	0	1	0	1	0	0	0	1
BJ18	China	Liaoning	Jinzhou	2024	Anal swab	Pig	A	39	1	0	0	0	1	1	1	0	0	0	0	0	0	1	1	1	1	1	1	1	1	1	1	1	0	0	0	0	0	0	1	1	1	0	0	1	0	0	0	0	0
BJ91	China	Liaoning	Jinzhou	2024	Anal swab	Pig	C	1130	1	0	0	1	1	1	1	0	0	0	0	0	0	1	1	1	1	1	1	1	1	1	1	1	0	1	0	0	0	0	1	0	0	0	0	0	1	0	0	0	0
BJ92	China	Liaoning	Jinzhou	2024	Anal swab	Pig	A	1113	1	1	0	1	0	0	0	0	0	0	0	0	0	1	1	1	1	1	1	1	1	1	1	0	1	0	1	0	0	0	1	0	1	0	0	0	0	0	0	0	0
BJ108	China	Liaoning	Jinzhou	2024	Anal swab	Pig	C	1152	1	1	0	1	0	0	0	0	0	0	0	0	0	1	1	1	1	1	1	1	1	1	1	1	1	1	0	0	0	0	1	0	0	0	0	0	0	1	0	1	0
CP13	China	Heilongjiang	Fuyu	2024	Anal swab	Pig	A	39	1	0	0	0	1	0	1	0	0	0	0	0	0	1	1	1	1	1	1	1	1	1	1	1	0	0	0	0	0	0	1	1	1	0	0	1	0	0	0	0	0
CP6	China	Heilongjiang	Fuyu	2024	Anal swab	Pig	A	39	1	0	0	0	1	1	1	0	0	0	0	0	0	1	1	1	1	1	1	1	1	1	1	1	0	0	1	0	0	0	1	1	1	0	0	1	0	0	0	0	0
CP7	China	Heilongjiang	Fuyu	2024	Anal swab	Pig	A	1114	1	1	0	0	1	1	0	1	0	0	0	0	0	1	1	1	1	1	1	0	0	0	0	0	0	0	0	0	0	0	1	0	1	0	0	0	0	0	0	0	0
CP17	China	Heilongjiang	Fuyu	2024	Anal swab	Pig	C	1114	1	1	1	0	1	1	0	0	0	0	0	0	0	1	1	1	1	1	1	0	0	0	0	0	0	1	0	0	0	0	1	0	1	1	1	0	0	1	1	0	0
CP20	China	Heilongjiang	Fuyu	2024	Anal swab	Pig	C	1114	1	1	1	0	0	1	0	1	0	0	0	0	0	1	1	1	1	1	1	0	0	0	0	0	0	1	0	0	0	0	1	1	1	0	0	0	0	0	0	0	0
FY2	China	Heilongjiang	Fuyu	2024	Anal swab	Pig	C	722	1	1	1	0	0	0	0	0	0	0	0	0	0	1	1	1	1	1	1	1	1	1	1	1	1	1	1	0	0	0	1	0	0	1	0	0	0	0	1	0	0
FY20	China	Heilongjiang	Fuyu	2024	Anal swab	Pig	C	39	1	0	0	0	1	1	1	0	0	0	0	0	0	1	1	1	1	1	1	1	1	1	1	1	0	1	0	0	0	0	1	0	1	0	0	1	0	0	0	0	0
LJ2	China	Heilongjiang	Longjiang	2024	Anal swab	Pig	C	1120	1	1	1	0	1	1	0	1	0	0	0	0	0	1	1	1	1	1	1	0	0	1	0	0	1	0	0	0	0	0	1	0	0	0	1	0	0	0	0	0	0
LJ5	China	Heilongjiang	Longjiang	2024	Anal swab	Pig	A	1121	1	1	1	0	0	0	0	0	0	0	0	0	0	1	1	1	1	1	1	0	0	0	0	0	1	0	0	0	0	0	1	1	0	0	0	0	0	0	0	0	0
LJ10	China	Heilongjiang	Longjiang	2024	Anal swab	Pig	C	1122	1	1	1	0	1	1	0	0	0	0	0	0	0	1	1	1	1	1	1	0	0	0	0	0	0	1	0	0	0	0	1	1	1	1	1	0	0	0	0	0	0
LJ206	China	Heilongjiang	Longjiang	2024	Feces	Pig	A	1123	1	0	0	0	1	1	1	0	0	0	0	0	0	1	1	1	1	1	1	1	1	1	1	1	0	0	1	0	0	0	1	1	1	0	0	1	0	0	0	0	0
LJ209	China	Heilongjiang	Longjiang	2024	Feces	Pig	A	1123	1	0	0	1	1	1	1	0	0	0	0	0	0	1	1	1	1	1	1	1	1	1	1	1	0	0	1	0	0	0	1	1	1	0	0	1	0	0	0	0	0
SY2-6	China	Liaoning	Shenyang	2024	Anal swab	Pig	C	1153	1	0	0	1	1	1	1	0	0	0	0	0	0	1	1	1	1	1	1	1	1	1	1	1	0	1	0	0	0	0	1	1	1	0	0	1	0	0	0	0	0
SY2-5	China	Liaoning	Shenyang	2024	Anal swab	Pig	A	39	1	0	1	1	1	1	0	0	0	0	0	0	0	1	1	1	1	1	1	1	1	1	1	1	0	0	0	0	0	0	1	0	0	0	0	0	1	0	0	0	0
SY12	China	Liaoning	Shenyang	2024	Anal swab	Pig	A	39	1	0	1	1	1	1	0	0	0	0	0	0	0	1	1	1	1	1	1	1	1	1	1	1	0	0	0	0	0	0	1	0	0	0	0	0	1	0	0	0	0
SY22	China	Liaoning	Shenyang	2024	Anal swab	Pig	B	1152	1	1	0	0	0	0	0	0	0	0	0	0	0	1	1	1	1	1	1	1	1	1	1	1	1	1	0	1	0	0	1	0	0	0	0	0	0	0	0	1	1
SY24	China	Liaoning	Shenyang	2024	Anal swab	Pig	B	39	1	0	0	1	1	1	1	0	0	0	0	0	0	1	1	1	1	1	1	1	1	1	1	1	0	1	0	1	0	0	1	0	1	0	0	0	1	0	0	0	0
SY45	China	Liaoning	Shenyang	2024	Anal swab	Pig	A	39	1	0	0	0	1	1	1	0	0	0	0	0	0	1	1	1	1	1	1	1	1	1	1	1	0	0	0	0	0	0	1	0	1	0	0	0	1	0	0	0	0
SYA6	China	Liaoning	Shenyang	2024	Anal swab	Pig	E	39	1	0	0	1	1	1	0	0	0	0	0	0	0	1	1	1	1	1	1	1	1	1	1	1	0	0	0	0	0	1	1	1	1	0	0	1	0	0	0	0	0
SYA7	China	Liaoning	Shenyang	2024	Anal swab	Pig	A	1153	1	0	0	1	1	1	1	0	0	0	0	0	0	1	1	1	1	1	1	1	1	1	1	1	0	0	0	0	0	0	1	1	1	0	0	1	0	0	0	0	0
SYB10	China	Liaoning	Shenyang	2024	Anal swab	Pig	A	1153	1	0	0	1	1	1	1	0	0	0	0	0	0	1	1	1	1	1	1	1	1	1	1	1	0	0	0	0	0	0	1	1	1	0	0	1	0	0	0	0	0
SYC4-3	China	Liaoning	Shenyang	2024	Anal swab	Pig	A	39	1	0	0	0	1	1	1	0	0	0	0	0	0	1	1	1	1	1	1	1	1	1	1	1	0	0	0	0	0	0	1	0	1	0	0	0	1	0	0	0	0
HB1	China	Hebei	Shijiazhuang	2024	Anal swab	Pig	A	1131	1	0	1	0	0	0	0	0	0	0	0	0	0	1	1	1	1	1	1	0	0	0	0	0	0	0	0	0	0	0	1	1	0	0	0	0	0	0	0	0	0
HB2	China	Hebei	Shijiazhuang	2024	Anal swab	Pig	C	1132	1	1	1	1	0	0	0	0	0	0	0	0	0	1	1	1	1	1	1	0	0	0	0	0	0	1	0	0	0	0	1	1	1	1	1	0	1	1	0	1	0
HB3	China	Hebei	Shijiazhuang	2024	Anal swab	Pig	A	1115	1	1	1	1	0	0	0	0	0	0	0	0	0	1	1	1	1	1	1	1	1	0	0	0	0	0	0	0	0	0	1	1	0	1	1	0	0	1	0	0	0
HB4	China	Hebei	Shijiazhuang	2024	Anal swab	Pig	A	1116	1	0	1	0	1	1	0	0	0	0	0	0	0	1	1	1	1	1	1	0	0	0	0	0	1	0	0	0	0	0	1	1	0	1	1	0	0	1	0	0	0
HB5	China	Hebei	Shijiazhuang	2024	Anal swab	Pig	C	948	1	1	1	1	1	1	0	0	0	0	0	0	0	1	1	1	1	1	1	0	0	0	0	0	0	1	0	0	0	0	1	1	1	1	1	0	0	1	0	0	0
HB6	China	Hebei	Shijiazhuang	2024	Anal swab	Pig	C	1117	1	1	1	1	0	0	0	0	0	0	0	0	0	1	1	1	1	1	1	0	0	0	0	0	0	1	0	0	0	0	1	1	1	1	1	0	1	1	0	0	0
QQHR1	China	Heilongjiang	Qiqihar	2024	Anal swab	Pig	C	1139	1	1	0	1	0	0	0	0	0	0	0	0	0	1	1	1	1	1	1	0	0	0	0	0	0	1	0	0	0	0	1	1	1	0	1	0	0	0	0	0	0
QQHR2	China	Heilongjiang	Qiqihar	2024	Anal swab	Pig	A	596	1	1	0	1	0	0	0	0	0	0	0	0	0	1	1	1	1	1	1	1	1	0	0	0	0	1	1	0	0	0	1	1	0	0	0	0	0	0	0	0	0
QQHR3	China	Heilongjiang	Qiqihar	2024	Anal swab	Pig	C	1140	1	1	1	0	0	0	0	0	0	0	0	0	0	1	1	1	1	1	1	0	0	0	0	0	0	1	0	0	0	0	1	1	1	0	0	0	0	0	0	1	0
QQHR4	China	Heilongjiang	Qiqihar	2024	Ileum	Pig	C	1141	1	1	1	1	1	0	0	0	0	0	0	0	0	1	1	1	1	1	1	1	0	0	0	0	1	1	0	0	0	0	1	1	1	1	1	0	0	0	0	0	0
ZJK4	China	Hebei	Zhangjiakou	2024	Anal swab	Pig	C	1154	0	0	0	0	0	0	0	0	0	0	0	0	0	1	1	1	1	1	1	1	1	1	0	0	1	1	0	0	0	0	1	1	0	0	0	1	0	0	0	0	0
ZJK5	China	Hebei	Zhangjiakou	2024	Anal swab	Pig	C	1126	1	1	1	0	1	1	0	0	0	0	0	0	0	1	1	1	1	1	1	0	0	0	0	0	0	1	0	0	0	0	1	0	0	1	1	0	0	1	0	0	0
ZJK7	China	Hebei	Zhangjiakou	2024	Anal swab	Pig	C	948	1	1	1	0	1	1	0	0	0	0	0	0	0	1	1	1	1	1	1	0	0	0	0	0	0	1	0	0	0	0	1	0	1	1	1	0	0	1	0	0	0
ZJK8	China	Hebei	Zhangjiakou	2024	Anal swab	Pig	C	1145	1	1	1	0	0	0	0	0	0	0	0	0	0	1	1	1	1	1	1	0	0	0	0	0	1	1	0	0	0	0	1	1	1	1	1	0	1	1	0	0	0
ZJK9	China	Hebei	Zhangjiakou	2024	Anal swab	Pig	C	1127	1	1	1	1	1	0	0	0	0	0	0	0	0	1	1	1	1	1	1	0	0	0	0	0	0	1	0	0	0	0	1	1	1	1	0	0	0	0	0	0	0
JL-7	China	Jilin	Jilin	2024	Anal swab	Pig	C	1137	1	1	1	0	1	1	0	0	0	0	0	0	0	1	1	1	1	1	1	0	0	0	0	0	0	1	0	0	0	0	1	1	0	1	0	0	0	0	0	0	0
C3-6-H	China	Heilongjiang	Harbin	2024	Feces	Pig	C	1152	1	1	0	1	0	0	0	0	0	0	0	0	0	1	1	1	1	1	1	1	1	1	1	1	1	1	0	0	0	0	1	0	0	0	0	0	0	1	0	1	1
CF8	China	Liaoning	Shenyang	2024	Anal swab	Pig	A	39	1	0	0	0	1	0	1	0	0	0	0	0	0	1	1	1	1	1	0	1	1	1	1	1	0	0	0	0	0	0	1	0	1	0	0	0	0	0	0	0	0
FS1	China	Liaoning	Fushun	2024	Heart	Pig	A	39	1	1	1	1	0	1	0	0	0	0	0	0	0	1	1	1	1	1	1	1	1	1	1	1	0	0	0	0	0	0	1	1	0	0	0	1	0	0	0	0	1
SC1	China	Heilongjiang	Shuangcheng	2024	Intestinal content	Pig	A	596	1	1	0	0	0	0	0	0	0	0	0	0	0	1	1	0	1	1	1	1	1	0	1	0	0	0	1	0	0	0	1	0	0	1	1	0	0	0	0	0	0
SH1	China	Heilongjiang	Suihua	2024	Ileum	Pig	C	1141	1	1	1	1	1	0	0	0	0	0	0	0	0	1	1	1	1	1	1	1	0	0	0	1	1	1	0	0	0	0	1	1	1	1	1	0	0	0	0	0	0
NMG-1	China	Inner Mongolia Autonomous Region	Chifeng	2024	Organ	Pig	A	1134	1	1	1	0	0	1	0	0	0	0	1	1	1	1	1	1	1	1	1	1	1	0	0	1	1	0	0	0	0	0	1	1	0	1	0	0	0	0	0	0	0
YC-1	China	Heilongjiang	Yichun	2024	Anal swab	Pig	A	925	1	0	0	0	0	0	0	0	0	0	0	0	0	1	0	1	1	1	0	1	1	1	1	1	0	0	0	0	0	0	1	0	1	0	0	0	0	0	1	0	0
YC-2	China	Heilongjiang	Yichun	2024	Anal swab	Pig	C	925	1	0	0	0	0	0	0	0	0	0	0	0	0	1	1	1	1	1	1	1	1	1	1	1	1	1	0	0	0	0	1	0	1	0	0	0	0	0	1	0	0
AS1	China	Liaoning	Anshan	2024	Colon	Pig	C	1142	1	0	1	1	1	1	0	0	0	0	0	0	0	1	1	1	1	1	1	0	0	0	0	0	0	1	0	0	0	0	1	1	0	0	0	0	0	0	0	1	0
AS2	China	Liaoning	Anshan	2024	Colon	Pig	A	600	1	1	1	0	1	1	0	0	0	0	0	0	0	1	1	1	1	1	1	1	1	0	0	1	1	0	0	0	0	0	1	1	0	1	0	0	0	0	0	0	0
GX21	China	Guangxi Zhuang Autonomous Region	Yulin	2024	Anal swab	Pig	A	39	1	1	1	1	1	1	0	0	1	0	0	0	0	1	1	1	1	1	1	1	1	1	1	1	0	0	0	0	0	0	1	1	0	0	0	0	1	0	0	0	0
ZG12	China	Guangxi Zhuang Autonomous Region	Jingxi	2024	Anal swab	Pig	C	1144	1	0	1	0	1	1	0	0	0	0	0	0	0	1	1	1	1	1	1	1	1	0	0	0	1	1	1	0	0	0	1	1	1	0	0	0	0	0	0	1	0
ZG28	China	Guangxi Zhuang Autonomous Region	Jingxi	2024	Anal swab	Pig	A	39	1	1	0	1	0	1	0	0	0	0	0	0	0	1	1	1	1	1	1	1	1	1	1	1	0	0	0	0	0	0	1	1	0	0	0	0	1	0	0	0	0
HN2	China	Henan	Nanyang	2024	Kidney	Pig	A	1118	1	1	1	0	1	1	0	0	0	0	0	0	0	1	1	1	1	1	1	0	0	0	0	0	0	0	0	0	0	0	1	0	0	1	1	1	0	1	0	0	0
CF7-4	China	Inner Mongolia Autonomous Region	Chifeng	2025	Anal swab	Chicken	C	546	1	1	0	0	0	0	0	0	0	0	0	0	0	1	1	1	1	1	1	1	1	1	1	1	1	1	1	0	0	0	1	0	0	0	0	0	0	1	1	0	0
JX-3	China	Heilongjiang	Jixi	2024	Organ	Chicken	C	1119	1	1	0	1	0	0	0	0	0	0	0	0	0	1	1	1	1	1	1	1	1	1	0	1	0	1	1	0	0	0	1	0	0	0	0	0	0	0	0	0	1
JX-1	China	Heilongjiang	Jixi	2024	Organ	Chicken	C	265	1	1	0	0	0	0	0	0	0	0	0	0	0	1	1	1	1	1	1	1	1	1	1	0	1	1	1	0	0	0	1	1	1	0	0	0	1	0	0	0	1
YC-3	China	Heilongjiang	Yichun	2024	Anal swab	Chicken	G	21	1	1	0	0	0	0	0	0	0	0	0	0	0	1	1	1	1	1	1	1	1	1	1	1	1	0	0	0	1	0	1	0	1	0	0	0	0	0	1	0	0
YC-4	China	Heilongjiang	Yichun	2024	Anal swab	Chicken	C	1125	1	1	1	0	0	0	0	0	0	0	0	0	0	1	1	1	1	1	1	1	1	1	1	0	1	1	0	0	0	0	1	0	0	0	0	0	0	0	1	0	0
NMG-K5	China	Inner Mongolia Autonomous Region	Chifeng	2024	Anal swab	Chicken	A	1138	1	1	0	0	0	0	0	0	0	0	0	0	0	1	1	1	0	0	1	0	0	0	1	0	0	0	0	0	0	0	1	1	0	1	1	1	0	0	0	0	0
NMG-Z5	China	Inner Mongolia Autonomous Region	Chifeng	2024	Anal swab	Chicken	A	1124	1	1	0	0	0	0	0	0	0	0	0	0	0	1	1	1	1	1	1	1	1	1	1	1	0	0	1	0	0	0	1	0	0	0	1	0	0	0	0	1	0
QD1	China	Shandong	Qingdao	2025	Intestinal content	Chicken	A	1146	1	1	1	1	0	0	0	0	1	1	0	0	0	1	1	1	1	1	1	1	1	1	1	1	1	0	1	0	0	0	1	0	0	0	0	1	0	0	0	1	0
QD2	China	Shandong	Qingdao	2025	Intestinal content	Chicken	A	1147	1	1	0	1	0	0	0	0	0	0	0	0	0	1	1	1	1	1	1	1	1	1	1	0	1	0	1	0	0	0	1	0	0	0	0	0	0	0	0	0	0
QD3	China	Shandong	Qingdao	2025	Intestinal content	Chicken	A	1148	1	1	0	0	0	0	0	0	0	0	0	0	0	1	1	1	1	1	1	1	1	1	1	1	0	0	1	0	0	0	1	0	0	0	0	0	0	0	0	0	0
QD4	China	Shandong	Qingdao	2025	Intestinal content	Chicken	A	1149	1	1	0	1	0	0	0	0	0	1	1	0	0	1	1	1	1	1	1	1	1	1	1	1	0	0	1	0	0	0	1	0	0	0	0	0	1	0	0	1	0
KD2	China	Heilongjiang	Qiqihar	2025	Anal swab	Chicken	A	21	1	1	0	0	0	0	0	0	0	0	0	0	0	1	1	1	0	1	1	1	1	1	1	1	1	0	0	0	0	0	1	0	1	0	0	0	0	0	1	0	0
MDJ-4	China	Heilongjiang	Suifenhe	2025	Spleen	Chicken	G	21	1	1	0	0	0	0	0	0	0	0	0	0	0	1	1	1	1	1	1	1	1	1	1	1	1	0	0	0	1	0	1	0	1	0	0	0	0	0	1	0	0
MDJ-5	China	Heilongjiang	Suifenhe	2025	Feces	Chicken	A	972	1	1	1	1	0	0	0	0	0	0	0	0	0	1	1	1	1	1	1	1	1	1	1	1	1	0	1	0	0	0	1	1	1	1	0	0	0	0	0	0	0
MDJ-6	China	Heilongjiang	Suifenhe	2025	Feces	Chicken	A	21	1	1	0	0	0	0	0	0	0	0	0	0	0	1	1	1	1	1	1	1	1	1	1	1	1	0	0	0	0	0	1	0	1	0	0	0	0	0	1	0	0
MDJ-8	China	Heilongjiang	Suifenhe	2025	Feces	Chicken	A	1150	1	0	1	1	0	1	0	0	0	0	0	0	0	1	1	1	1	1	1	0	1	1	0	0	1	0	0	0	0	0	1	1	0	0	0	0	0	0	0	0	0
MDJ-9	China	Heilongjiang	Suifenhe	2025	Feces	Chicken	A	1151	1	0	1	1	1	1	0	0	0	0	0	0	0	1	1	1	1	1	1	1	1	1	0	1	0	0	1	0	0	0	1	1	0	1	0	0	0	0	0	0	0
ZD4	China	Heilongjiang	Suihua	2025	Feces	Cow	A	282	0	0	0	0	0	0	0	0	0	0	0	0	0	1	1	1	1	1	1	1	1	1	1	1	1	0	1	0	0	0	1	0	0	0	0	0	0	0	0	1	0
ZD3	China	Heilongjiang	Suihua	2025	Feces	Cow	A	1128	0	0	0	0	0	0	0	0	0	0	0	0	0	1	1	1	1	1	1	1	1	1	0	1	1	0	0	0	0	0	1	1	1	0	0	0	0	0	0	0	0
ZD2	China	Heilongjiang	Suihua	2025	Feces	Cow	A	32	1	1	0	0	0	0	0	0	0	0	0	0	0	1	1	1	1	1	1	1	1	1	1	1	1	0	0	0	0	0	1	0	0	0	0	0	0	0	0	0	0
HLBR1	China	Inner Mongolia Autonomous Region	Hulunbuir	2024	Lung	Cow	C	1133	1	1	0	0	0	0	0	0	0	0	0	0	0	1	1	1	1	1	1	1	1	1	1	1	1	1	1	0	0	0	1	0	0	0	0	1	0	0	0	0	0
HLBR2	China	Inner Mongolia Autonomous Region	Hulunbuir	2024	Lung	Cow	B	1133	0	1	0	0	0	0	0	0	0	0	0	0	0	1	1	1	1	1	1	1	1	1	1	1	1	1	1	1	0	0	1	0	0	0	0	1	0	0	0	0	0
HLBR3	China	Inner Mongolia Autonomous Region	Hulunbuir	2024	Liver	Cow	C	1135	0	0	0	0	0	0	0	0	0	0	0	0	0	1	1	1	1	1	1	1	1	1	0	1	1	1	1	0	0	0	1	0	0	0	0	0	0	0	0	0	0
HLBR4	China	Inner Mongolia Autonomous Region	Hulunbuir	2024	Liver	Cow	G	1136	1	0	0	0	0	0	0	0	0	0	0	0	0	1	1	1	1	1	1	1	1	1	0	1	1	0	0	0	1	0	1	1	0	0	0	1	0	0	0	0	1
SJZ1	China	Hebei	Shijiazhuang	2025	Organ	Goose	C	119	1	1	1	1	0	0	0	0	0	0	0	0	0	1	1	1	1	1	1	1	1	1	1	1	1	1	0	0	0	0	1	0	0	0	0	0	0	0	0	0	1
SJZ2	China	Hebei	Shijiazhuang	2025	Organ	Goose	C	119	1	1	1	1	0	0	0	0	0	0	0	0	0	1	1	1	1	1	1	1	1	1	1	1	1	1	0	0	0	0	1	0	0	0	0	0	0	0	0	0	1
SJZ4	China	Hebei	Shijiazhuang	2025	Organ	Goose	A	1143	1	0	0	0	0	0	0	0	0	0	0	0	0	1	1	1	1	1	1	1	1	1	0	0	0	0	1	0	0	0	1	0	1	0	1	0	0	0	0	0	0
SJZ-6	China	Hebei	Shijiazhuang	2025	Feces	Goose	A	531	1	1	1	1	0	0	0	0	0	0	0	0	0	1	1	1	1	1	1	1	1	1	1	0	1	0	1	0	0	0	1	1	1	0	0	1	0	0	0	0	0
SJZ-7	China	Hebei	Shijiazhuang	2025	Liver	Goose	G	1125	1	1	1	0	0	0	0	0	0	0	0	0	0	1	1	1	1	1	1	1	1	1	1	0	1	0	0	0	1	0	1	0	0	0	0	0	0	0	1	0	0
SC2-1	China	Heilongjiang	Shuangcheng	2025	Intestinal content	Duck	A	437	1	1	0	1	0	0	1	0	0	0	0	0	0	1	1	1	1	1	1	1	1	1	0	1	1	0	1	0	0	0	1	1	0	0	0	0	1	0	0	0	0
SC4-1	China	Heilongjiang	Shuangcheng	2025	Intestinal content	Duck	A	597	1	1	0	1	0	0	0	0	0	0	0	0	0	1	1	1	1	1	1	1	1	1	1	0	1	0	1	0	0	0	1	0	0	0	0	0	0	0	0	0	0
SC5-1	China	Heilongjiang	Shuangcheng	2025	Intestinal content	Duck	A	611	1	1	0	0	0	0	0	0	0	0	0	0	0	1	1	1	1	1	1	1	1	1	1	1	0	0	1	0	0	0	1	0	1	0	0	0	0	0	1	0	0
[truncated: 37 more columns]
